# Supplementary material for: Assessment of Motor Abilities and Physical Fitness in Youth in the Context of Talent Identification—OSF Test
Source: Int J Environ Res Public Health. 2022 Nov 1;19(21):14303. doi: 10.3390/ijerph192114303 (PMC9655008; doi:10.3390/ijerph192114303)
Supplement: Supplementary file 1 [file ijerph-19-14303-s001.zip]

Archive with 2 entries (2 files):
- S1 - Table OSF test table of points.xlsx
- S2 - Supplementary Materials 2 OSF tables of normalised values.pdf
