# Supplementary material for: Assessment of Motor Abilities and Physical Fitness in Youth in the Context of Talent Identification—OSF Test
Source: Int J Environ Res Public Health. 2022 Nov 1;19(21):14303. doi: 10.3390/ijerph192114303 (PMC9655008; doi:10.3390/ijerph192114303)
Supplement: Supplementary file 1 [file ijerph-19-14303-s001.zip › S1 - Table OSF test table of points.xlsx]

## Sheet: Tablice
Girls - 3x10m run	1	2	3	4	5	6	7	8	9	10	11	12	13	14	15	16	17	18	19	20	21	22	23	24	25	26	27	28	29	30	31	32	33	34	35	36	37	38	39	40	41	42	43	44	45	46	47	48	49
8	15.1	14.9	14.7	14.5	14.3	14.1	13.9	13.7	13.5	13.3	13.1	12.9	12.7	12.5	12.3	12.22	12.14	12.06	11.98	11.9	11.82	11.74	11.66	11.58	11.5	11.42	11.34	11.26	11.18	11.1	11.02	10.94	10.86	10.78	10.7	10.66	10.62	10.58	10.54	10.5	10.46	10.42	10.38	10.34	10.3	10.26	10.22	10.18	10.14
9	14.9	14.7	14.5	14.3	14.1	13.9	13.7	13.5	13.3	13.1	12.9	12.7	12.5	12.3	12.1	12.02	11.94	11.86	11.78	11.7	11.62	11.54	11.46	11.38	11.3	11.22	11.14	11.06	10.98	10.9	10.82	10.74	10.66	10.58	10.5	10.46	10.42	10.38	10.34	10.3	10.26	10.22	10.18	10.14	10.1	10.06	10.02	9.98	9.94
10	14.5	14.3	14.1	13.9	13.7	13.5	13.3	13.1	12.9	12.7	12.5	12.3	12.1	11.9	11.7	11.62	11.54	11.46	11.38	11.3	11.22	11.14	11.06	10.98	10.9	10.82	10.74	10.66	10.58	10.5	10.42	10.34	10.26	10.18	10.1	10.06	10.02	9.98	9.94	9.9	9.86	9.82	9.78	9.74	9.7	9.66	9.62	9.58	9.54
11	13.53	13.36	13.19	13.02	12.85	12.68	12.51	12.34	12.17	12	11.83	11.66	11.49	11.32	11.15	11.07	10.99	10.91	10.83	10.75	10.67	10.59	10.51	10.43	10.35	10.27	10.19	10.11	10.03	9.95	9.87	9.79	9.71	9.63	9.55	9.52	9.49	9.46	9.43	9.4	9.37	9.34	9.31	9.28	9.25	9.22	9.19	9.16	9.13
12	12.99	12.83	12.67	12.51	12.35	12.19	12.03	11.87	11.71	11.55	11.39	11.23	11.07	10.91	10.75	10.68	10.61	10.54	10.47	10.4	10.33	10.26	10.19	10.12	10.05	9.98	9.91	9.84	9.77	9.7	9.63	9.56	9.49	9.42	9.35	9.32	9.29	9.26	9.23	9.2	9.17	9.14	9.11	9.08	9.05	9.02	8.99	8.96	8.93
13	12.55	12.4	12.25	12.1	11.95	11.8	11.65	11.5	11.35	11.2	11.05	10.9	10.75	10.6	10.45	10.38	10.31	10.24	10.17	10.1	10.03	9.96	9.89	9.82	9.75	9.68	9.61	9.54	9.47	9.4	9.33	9.26	9.19	9.12	9.05	9.02	8.99	8.96	8.93	8.9	8.87	8.84	8.81	8.78	8.75	8.72	8.69	8.66	8.63
14	12.26	12.12	11.98	11.84	11.7	11.56	11.42	11.28	11.14	11	10.86	10.72	10.58	10.44	10.3	10.23	10.16	10.09	10.02	9.95	9.88	9.81	9.74	9.67	9.6	9.53	9.46	9.39	9.32	9.25	9.18	9.11	9.04	8.97	8.9	8.87	8.84	8.81	8.78	8.75	8.72	8.69	8.66	8.63	8.6	8.57	8.54	8.51	8.48
15	12.16	12.02	11.88	11.74	11.6	11.46	11.32	11.18	11.04	10.9	10.76	10.62	10.48	10.34	10.2	10.13	10.06	9.99	9.92	9.85	9.78	9.71	9.64	9.57	9.5	9.43	9.36	9.29	9.22	9.15	9.08	9.01	8.94	8.87	8.8	8.77	8.74	8.71	8.68	8.65	8.62	8.59	8.56	8.53	8.5	8.47	8.44	8.41	8.38
16	12	11.86	11.72	11.58	11.44	11.3	11.16	11.02	10.88	10.74	10.6	10.46	10.32	10.18	10.04	9.97	9.9	9.83	9.76	9.69	9.62	9.55	9.48	9.41	9.34	9.27	9.2	9.13	9.06	8.99	8.92	8.85	8.78	8.71	8.64	8.61	8.58	8.55	8.52	8.49	8.46	8.43	8.4	8.37	8.34	8.31	8.28	8.25	8.22
17	11.9	11.76	11.62	11.48	11.34	11.2	11.06	10.92	10.78	10.64	10.5	10.36	10.22	10.08	9.94	9.87	9.8	9.73	9.66	9.59	9.52	9.45	9.38	9.31	9.24	9.17	9.1	9.03	8.96	8.89	8.82	8.75	8.68	8.61	8.54	8.51	8.48	8.45	8.42	8.39	8.36	8.33	8.3	8.27	8.24	8.21	8.18	8.15	8.12
Boys - 3x10m run	1	2	3	4	5	6	7	8	9	10	11	12	13	14	15	16	17	18	19	20	21	22	23	24	25	26	27	28	29	30	31	32	33	34	35	36	37	38	39	40	41	42	43	44	45	46	47	48	49
8	14.85	14.65	14.45	14.25	14.05	13.85	13.65	13.45	13.25	13.05	12.85	12.65	12.45	12.25	12.05	11.97	11.89	11.81	11.73	11.65	11.57	11.49	11.41	11.33	11.25	11.17	11.09	11.01	10.93	10.85	10.77	10.69	10.61	10.53	10.45	10.41	10.37	10.33	10.29	10.25	10.21	10.17	10.13	10.09	10.05	10.01	9.97	9.93	9.89
9	14.65	14.45	14.25	14.05	13.85	13.65	13.45	13.25	13.05	12.85	12.65	12.45	12.25	12.05	11.85	11.77	11.69	11.61	11.53	11.45	11.37	11.29	11.21	11.13	11.05	10.97	10.89	10.81	10.73	10.65	10.57	10.49	10.41	10.33	10.25	10.21	10.17	10.13	10.09	10.05	10.01	9.97	9.93	9.89	9.85	9.81	9.77	9.73	9.69
10	13.68	13.51	13.34	13.17	13	12.83	12.66	12.49	12.32	12.15	11.98	11.81	11.64	11.47	11.3	11.23	11.16	11.09	11.02	10.95	10.88	10.81	10.74	10.67	10.6	10.53	10.46	10.39	10.32	10.25	10.18	10.11	10.04	9.97	9.9	9.86	9.82	9.78	9.74	9.7	9.66	9.62	9.58	9.54	9.5	9.46	9.42	9.38	9.34
11	12.99	12.83	12.67	12.51	12.35	12.19	12.03	11.87	11.71	11.55	11.39	11.23	11.07	10.91	10.75	10.68	10.61	10.54	10.47	10.4	10.33	10.26	10.19	10.12	10.05	9.98	9.91	9.84	9.77	9.7	9.63	9.56	9.49	9.42	9.35	9.32	9.29	9.26	9.23	9.2	9.17	9.14	9.11	9.08	9.05	9.02	8.99	8.96	8.93
12	12.65	12.5	12.35	12.2	12.05	11.9	11.75	11.6	11.45	11.3	11.15	11	10.85	10.7	10.55	10.48	10.41	10.34	10.27	10.2	10.13	10.06	9.99	9.92	9.85	9.78	9.71	9.64	9.57	9.5	9.43	9.36	9.29	9.22	9.15	9.12	9.09	9.06	9.03	9	8.97	8.94	8.91	8.88	8.85	8.82	8.79	8.76	8.73
13	11.93	11.79	11.65	11.51	11.37	11.23	11.09	10.95	10.81	10.67	10.53	10.39	10.25	10.11	9.97	9.9	9.83	9.76	9.69	9.62	9.55	9.48	9.41	9.34	9.27	9.2	9.13	9.06	8.99	8.92	8.85	8.78	8.71	8.64	8.57	8.55	8.53	8.51	8.49	8.47	8.45	8.43	8.41	8.39	8.37	8.35	8.33	8.31	8.29
14	11.03	10.91	10.79	10.67	10.55	10.43	10.31	10.19	10.07	9.95	9.83	9.71	9.59	9.47	9.35	9.28	9.21	9.14	9.07	9	8.93	8.86	8.79	8.72	8.65	8.58	8.51	8.44	8.37	8.3	8.23	8.16	8.09	8.02	7.95	7.93	7.91	7.89	7.87	7.85	7.83	7.81	7.79	7.77	7.75	7.73	7.71	7.69	7.67
15	10.88	10.76	10.64	10.52	10.4	10.28	10.16	10.04	9.92	9.8	9.68	9.56	9.44	9.32	9.2	9.13	9.06	8.99	8.92	8.85	8.78	8.71	8.64	8.57	8.5	8.43	8.36	8.29	8.22	8.15	8.08	8.01	7.94	7.87	7.8	7.78	7.76	7.74	7.72	7.7	7.68	7.66	7.64	7.62	7.6	7.58	7.56	7.54	7.52
16	10.73	10.61	10.49	10.37	10.25	10.13	10.01	9.89	9.77	9.65	9.53	9.41	9.29	9.17	9.05	8.98	8.91	8.84	8.77	8.7	8.63	8.56	8.49	8.42	8.35	8.28	8.21	8.14	8.07	8	7.93	7.86	7.79	7.72	7.65	7.63	7.61	7.59	7.57	7.55	7.53	7.51	7.49	7.47	7.45	7.43	7.41	7.39	7.37
17	10.63	10.51	10.39	10.27	10.15	10.03	9.91	9.79	9.67	9.55	9.43	9.31	9.19	9.07	8.95	8.88	8.81	8.74	8.67	8.6	8.53	8.46	8.39	8.32	8.25	8.18	8.11	8.04	7.97	7.9	7.83	7.76	7.69	7.62	7.55	7.53	7.51	7.49	7.47	7.45	7.43	7.41	7.39	7.37	7.35	7.33	7.31	7.29	7.27
Girls - standing broad jump	1	2	3	4	5	6	7	8	9	10	11	12	13	14	15	16	17	18	19	20	21	22	23	24	25	26	27	28	29	30	31	32	33	34	35	36	37	38	39	40	41	42	43	44	45	46	47	48	49
8	0.67	0.69	0.71	0.73	0.75	0.77	0.79	0.81	0.83	0.85	0.87	0.89	0.91	0.93	0.95	0.96	0.97	0.98	0.99	1	1.01	1.02	1.03	1.04	1.05	1.06	1.07	1.08	1.09	1.1	1.11	1.12	1.13	1.14	1.15	1.16	1.17	1.18	1.19	1.2	1.21	1.22	1.23	1.24	1.25	1.26	1.27	1.28	1.29
9	0.72	0.74	0.76	0.78	0.8	0.82	0.84	0.86	0.88	0.9	0.92	0.94	0.96	0.98	1	1.01	1.02	1.03	1.04	1.05	1.06	1.07	1.08	1.09	1.1	1.11	1.12	1.13	1.14	1.15	1.16	1.17	1.18	1.19	1.2	1.21	1.22	1.23	1.24	1.25	1.26	1.27	1.28	1.29	1.3	1.31	1.32	1.33	1.34
10	0.77	0.79	0.81	0.83	0.85	0.87	0.89	0.91	0.93	0.95	0.97	0.99	1.01	1.03	1.05	1.06	1.07	1.08	1.09	1.1	1.11	1.12	1.13	1.14	1.15	1.16	1.17	1.18	1.19	1.2	1.21	1.22	1.23	1.24	1.25	1.26	1.27	1.28	1.29	1.3	1.31	1.32	1.33	1.34	1.35	1.36	1.37	1.38	1.39
11	0.87	0.89	0.91	0.93	0.95	0.97	0.99	1.01	1.03	1.05	1.07	1.09	1.11	1.13	1.15	1.16	1.17	1.18	1.19	1.2	1.21	1.22	1.23	1.24	1.25	1.26	1.27	1.28	1.29	1.3	1.31	1.32	1.33	1.34	1.35	1.36	1.37	1.38	1.39	1.4	1.41	1.42	1.43	1.44	1.45	1.46	1.47	1.48	1.49
12	0.97	0.99	1.01	1.03	1.05	1.07	1.09	1.11	1.13	1.15	1.17	1.19	1.21	1.23	1.25	1.26	1.27	1.28	1.29	1.3	1.31	1.32	1.33	1.34	1.35	1.36	1.37	1.38	1.39	1.4	1.41	1.42	1.43	1.44	1.45	1.46	1.47	1.48	1.49	1.5	1.51	1.52	1.53	1.54	1.55	1.56	1.57	1.58	1.59
13	1.07	1.09	1.11	1.13	1.15	1.17	1.19	1.21	1.23	1.25	1.27	1.29	1.31	1.33	1.35	1.36	1.37	1.38	1.39	1.4	1.41	1.42	1.43	1.44	1.45	1.46	1.47	1.48	1.49	1.5	1.51	1.52	1.53	1.54	1.55	1.56	1.57	1.58	1.59	1.6	1.61	1.62	1.63	1.64	1.65	1.66	1.67	1.68	1.69
14	1.17	1.19	1.21	1.23	1.25	1.27	1.29	1.31	1.33	1.35	1.37	1.39	1.41	1.43	1.45	1.46	1.47	1.48	1.49	1.5	1.51	1.52	1.53	1.54	1.55	1.56	1.57	1.58	1.59	1.6	1.61	1.62	1.63	1.64	1.65	1.66	1.67	1.68	1.69	1.7	1.71	1.72	1.73	1.74	1.75	1.76	1.77	1.78	1.79
15	1.27	1.29	1.31	1.33	1.35	1.37	1.39	1.41	1.43	1.45	1.47	1.49	1.51	1.53	1.55	1.56	1.57	1.58	1.59	1.6	1.61	1.62	1.63	1.64	1.65	1.66	1.67	1.68	1.69	1.7	1.71	1.72	1.73	1.74	1.75	1.76	1.77	1.78	1.79	1.8	1.81	1.82	1.83	1.84	1.85	1.86	1.87	1.88	1.89
16	1.42	1.44	1.46	1.48	1.5	1.52	1.54	1.56	1.58	1.6	1.62	1.64	1.66	1.68	1.7	1.71	1.72	1.73	1.74	1.75	1.76	1.77	1.78	1.79	1.8	1.81	1.82	1.83	1.84	1.85	1.86	1.87	1.88	1.89	1.9	1.91	1.92	1.93	1.94	1.95	1.96	1.97	1.98	1.99	2	2.01	2.02	2.03	2.04
17	1.52	1.54	1.56	1.58	1.6	1.62	1.64	1.66	1.68	1.7	1.72	1.74	1.76	1.78	1.8	1.81	1.82	1.83	1.84	1.85	1.86	1.87	1.88	1.89	1.9	1.91	1.92	1.93	1.94	1.95	1.96	1.97	1.98	1.99	2	2.01	2.02	2.03	2.04	2.05	2.06	2.07	2.08	2.09	2.1	2.11	2.12	2.13	2.14
Boys - standing broad jump	1	2	3	4	5	6	7	8	9	10	11	12	13	14	15	16	17	18	19	20	21	22	23	24	25	26	27	28	29	30	31	32	33	34	35	36	37	38	39	40	41	42	43	44	45	46	47	48	49
8	0.72	0.74	0.76	0.78	0.8	0.82	0.84	0.86	0.88	0.9	0.92	0.94	0.96	0.98	1	1.01	1.02	1.03	1.04	1.05	1.06	1.07	1.08	1.09	1.1	1.11	1.12	1.13	1.14	1.15	1.16	1.17	1.18	1.19	1.2	1.21	1.22	1.23	1.24	1.25	1.26	1.27	1.28	1.29	1.3	1.31	1.32	1.33	1.34
9	0.82	0.84	0.86	0.88	0.9	0.92	0.94	0.96	0.98	1	1.02	1.04	1.06	1.08	1.1	1.11	1.12	1.13	1.14	1.15	1.16	1.17	1.18	1.19	1.2	1.21	1.22	1.23	1.24	1.25	1.26	1.27	1.28	1.29	1.3	1.31	1.32	1.33	1.34	1.35	1.36	1.37	1.38	1.39	1.4	1.41	1.42	1.43	1.44
10	0.87	0.89	0.91	0.93	0.95	0.97	0.99	1.01	1.03	1.05	1.07	1.09	1.11	1.13	1.15	1.16	1.17	1.18	1.19	1.2	1.21	1.22	1.23	1.24	1.25	1.26	1.27	1.28	1.29	1.3	1.31	1.32	1.33	1.34	1.35	1.36	1.37	1.38	1.39	1.4	1.41	1.42	1.43	1.44	1.45	1.46	1.47	1.48	1.49
11	0.97	0.99	1.01	1.03	1.05	1.07	1.09	1.11	1.13	1.15	1.17	1.19	1.21	1.23	1.25	1.26	1.27	1.28	1.29	1.3	1.31	1.32	1.33	1.34	1.35	1.36	1.37	1.38	1.39	1.4	1.41	1.42	1.43	1.44	1.45	1.46	1.47	1.48	1.49	1.5	1.51	1.52	1.53	1.54	1.55	1.56	1.57	1.58	1.59
12	1.07	1.09	1.11	1.13	1.15	1.17	1.19	1.21	1.23	1.25	1.27	1.29	1.31	1.33	1.35	1.36	1.37	1.38	1.39	1.4	1.41	1.42	1.43	1.44	1.45	1.46	1.47	1.48	1.49	1.5	1.51	1.52	1.53	1.54	1.55	1.56	1.57	1.58	1.59	1.6	1.61	1.62	1.63	1.64	1.65	1.66	1.67	1.68	1.69
13	1.22	1.24	1.26	1.28	1.3	1.32	1.34	1.36	1.38	1.4	1.42	1.44	1.46	1.48	1.5	1.51	1.52	1.53	1.54	1.55	1.56	1.57	1.58	1.59	1.6	1.61	1.62	1.63	1.64	1.65	1.66	1.67	1.68	1.69	1.7	1.71	1.72	1.73	1.74	1.75	1.76	1.77	1.78	1.79	1.8	1.81	1.82	1.83	1.84
14	1.37	1.39	1.41	1.43	1.45	1.47	1.49	1.51	1.53	1.55	1.57	1.59	1.61	1.63	1.65	1.66	1.67	1.68	1.69	1.7	1.71	1.72	1.73	1.74	1.75	1.76	1.77	1.78	1.79	1.8	1.81	1.82	1.83	1.84	1.85	1.86	1.87	1.88	1.89	1.9	1.91	1.92	1.93	1.94	1.95	1.96	1.97	1.98	1.99
15	1.47	1.49	1.51	1.53	1.55	1.57	1.59	1.61	1.63	1.65	1.67	1.69	1.71	1.73	1.75	1.76	1.77	1.78	1.79	1.8	1.81	1.82	1.83	1.84	1.85	1.86	1.87	1.88	1.89	1.9	1.91	1.92	1.93	1.94	1.95	1.96	1.97	1.98	1.99	2	2.01	2.02	2.03	2.04	2.05	2.06	2.07	2.08	2.09
16	1.62	1.64	1.66	1.68	1.7	1.72	1.74	1.76	1.78	1.8	1.82	1.84	1.86	1.88	1.9	1.91	1.92	1.93	1.94	1.95	1.96	1.97	1.98	1.99	2	2.01	2.02	2.03	2.04	2.05	2.06	2.07	2.08	2.09	2.1	2.11	2.12	2.13	2.14	2.15	2.16	2.17	2.18	2.19	2.2	2.21	2.22	2.23	2.24
17	1.72	1.74	1.76	1.78	1.8	1.82	1.84	1.86	1.88	1.9	1.92	1.94	1.96	1.98	2	2.01	2.02	2.03	2.04	2.05	2.06	2.07	2.08	2.09	2.1	2.11	2.12	2.13	2.14	2.15	2.16	2.17	2.18	2.19	2.2	2.21	2.22	2.23	2.24	2.25	2.26	2.27	2.28	2.29	2.3	2.31	2.32	2.33	2.34
Girls - medicine ball throw	1	2	3	4	5	6	7	8	9	10	11	12	13	14	15	16	17	18	19	20	21	22	23	24	25	26	27	28	29	30	31	32	33	34	35	36	37	38	39	40	41	42	43	44	45	46	47	48	49
8	1.75	1.8	1.85	1.9	1.95	2	2.05	2.1	2.15	2.2	2.25	2.3	2.35	2.4	2.45	2.5	2.55	2.6	2.65	2.7	2.75	2.8	2.85	2.9	2.95	3	3.05	3.1	3.15	3.2	3.25	3.3	3.35	3.4	3.45	3.5	3.55	3.6	3.65	3.7	3.75	3.8	3.85	3.9	3.95	4	4.05	4.1	4.15
9	1.95	2	2.05	2.1	2.15	2.2	2.25	2.3	2.35	2.4	2.45	2.5	2.55	2.6	2.65	2.7	2.75	2.8	2.85	2.9	2.95	3	3.05	3.1	3.15	3.2	3.25	3.3	3.35	3.4	3.45	3.5	3.55	3.6	3.65	3.7	3.75	3.8	3.85	3.9	3.95	4	4.05	4.1	4.15	4.2	4.25	4.3	4.35
10	2.55	2.6	2.65	2.7	2.75	2.8	2.85	2.9	2.95	3	3.05	3.1	3.15	3.2	3.25	3.3	3.35	3.4	3.45	3.5	3.55	3.6	3.65	3.7	3.75	3.8	3.85	3.9	3.95	4	4.05	4.1	4.15	4.2	4.25	4.3	4.35	4.4	4.45	4.5	4.55	4.6	4.65	4.7	4.75	4.8	4.85	4.9	4.95
11	2.75	2.85	2.95	3.05	3.15	3.25	3.35	3.45	3.55	3.65	3.75	3.85	3.95	4.05	4.15	4.2	4.25	4.3	4.35	4.4	4.45	4.5	4.55	4.6	4.65	4.7	4.75	4.8	4.85	4.9	4.95	5	5.05	5.1	5.15	5.2	5.25	5.3	5.35	5.4	5.45	5.5	5.55	5.6	5.65	5.7	5.75	5.8	5.85
12	3	3.1	3.2	3.3	3.4	3.5	3.6	3.7	3.8	3.9	4	4.1	4.2	4.3	4.4	4.45	4.5	4.55	4.6	4.65	4.7	4.75	4.8	4.85	4.9	4.95	5	5.05	5.1	5.15	5.2	5.25	5.3	5.35	5.4	5.45	5.5	5.55	5.6	5.65	5.7	5.75	5.8	5.85	5.9	5.95	6	6.05	6.1
13	3.1	3.2	3.3	3.4	3.5	3.6	3.7	3.8	3.9	4	4.1	4.2	4.3	4.4	4.5	4.55	4.6	4.65	4.7	4.75	4.8	4.85	4.9	4.95	5	5.05	5.1	5.15	5.2	5.25	5.3	5.35	5.4	5.45	5.5	5.55	5.6	5.65	5.7	5.75	5.8	5.85	5.9	5.95	6	6.05	6.1	6.15	6.2
14	3.35	3.45	3.55	3.65	3.75	3.85	3.95	4.05	4.15	4.25	4.35	4.45	4.55	4.65	4.75	4.8	4.85	4.9	4.95	5	5.05	5.1	5.15	5.2	5.25	5.3	5.35	5.4	5.45	5.5	5.55	5.6	5.65	5.7	5.75	5.8	5.85	5.9	5.95	6	6.05	6.1	6.15	6.2	6.25	6.3	6.35	6.4	6.45
15	3.45	3.55	3.65	3.75	3.85	3.95	4.05	4.15	4.25	4.35	4.45	4.55	4.65	4.75	4.85	4.9	4.95	5	5.05	5.1	5.15	5.2	5.25	5.3	5.35	5.4	5.45	5.5	5.55	5.6	5.65	5.7	5.75	5.8	5.85	5.9	5.95	6	6.05	6.1	6.15	6.2	6.25	6.3	6.35	6.4	6.45	6.5	6.55
16	3.8	3.9	4	4.1	4.2	4.3	4.4	4.5	4.6	4.7	4.8	4.9	5	5.1	5.2	5.25	5.3	5.35	5.4	5.45	5.5	5.55	5.6	5.65	5.7	5.75	5.8	5.85	5.9	5.95	6	6.05	6.1	6.15	6.2	6.25	6.3	6.35	6.4	6.45	6.5	6.55	6.6	6.65	6.7	6.75	6.8	6.85	6.9
17	4	4.1	4.2	4.3	4.4	4.5	4.6	4.7	4.8	4.9	5	5.1	5.2	5.3	5.4	5.45	5.5	5.55	5.6	5.65	5.7	5.75	5.8	5.85	5.9	5.95	6	6.05	6.1	6.15	6.2	6.25	6.3	6.35	6.4	6.45	6.5	6.55	6.6	6.65	6.7	6.75	6.8	6.85	6.9	6.95	7	7.05	7.1
Boys - medicine ball throw	1	2	3	4	5	6	7	8	9	10	11	12	13	14	15	16	17	18	19	20	21	22	23	24	25	26	27	28	29	30	31	32	33	34	35	36	37	38	39	40	41	42	43	44	45	46	47	48	49
8	1.85	1.9	1.95	2	2.05	2.1	2.15	2.2	2.25	2.3	2.35	2.4	2.45	2.5	2.55	2.6	2.65	2.7	2.75	2.8	2.85	2.9	2.95	3	3.05	3.1	3.15	3.2	3.25	3.3	3.35	3.4	3.45	3.5	3.55	3.6	3.65	3.7	3.75	3.8	3.85	3.9	3.95	4	4.05	4.1	4.15	4.2	4.25
9	2.05	2.1	2.15	2.2	2.25	2.3	2.35	2.4	2.45	2.5	2.55	2.6	2.65	2.7	2.75	2.8	2.85	2.9	2.95	3	3.05	3.1	3.15	3.2	3.25	3.3	3.35	3.4	3.45	3.5	3.55	3.6	3.65	3.7	3.75	3.8	3.85	3.9	3.95	4	4.05	4.1	4.15	4.2	4.25	4.3	4.35	4.4	4.45
10	3.05	3.1	3.15	3.2	3.25	3.3	3.35	3.4	3.45	3.5	3.55	3.6	3.65	3.7	3.75	3.8	3.85	3.9	3.95	4	4.05	4.1	4.15	4.2	4.25	4.3	4.35	4.4	4.45	4.5	4.55	4.6	4.65	4.7	4.75	4.8	4.85	4.9	4.95	5	5.05	5.1	5.15	5.2	5.25	5.3	5.35	5.4	5.45
11	3.25	3.35	3.45	3.55	3.65	3.75	3.85	3.95	4.05	4.15	4.25	4.35	4.45	4.55	4.65	4.7	4.75	4.8	4.85	4.9	4.95	5	5.05	5.1	5.15	5.2	5.25	5.3	5.35	5.4	5.45	5.5	5.55	5.6	5.65	5.7	5.75	5.8	5.85	5.9	5.95	6	6.05	6.1	6.15	6.2	6.25	6.3	6.35
12	3.95	4.05	4.15	4.25	4.35	4.45	4.55	4.65	4.75	4.85	4.95	5.05	5.15	5.25	5.35	5.4	5.45	5.5	5.55	5.6	5.65	5.7	5.75	5.8	5.85	5.9	5.95	6	6.05	6.1	6.15	6.2	6.25	6.3	6.35	6.4	6.45	6.5	6.55	6.6	6.65	6.7	6.75	6.8	6.85	6.9	6.95	7	7.05
13	4.45	4.55	4.65	4.75	4.85	4.95	5.05	5.15	5.25	5.35	5.45	5.55	5.65	5.75	5.85	5.9	5.95	6	6.05	6.1	6.15	6.2	6.25	6.3	6.35	6.4	6.45	6.5	6.55	6.6	6.65	6.7	6.75	6.8	6.85	6.9	6.95	7	7.05	7.1	7.15	7.2	7.25	7.3	7.35	7.4	7.45	7.5	7.55
14	5.15	5.3	5.45	5.6	5.75	5.9	6.05	6.2	6.35	6.5	6.65	6.8	6.95	7.1	7.25	7.3	7.35	7.4	7.45	7.5	7.55	7.6	7.65	7.7	7.75	7.8	7.85	7.9	7.95	8	8.05	8.1	8.15	8.2	8.25	8.3	8.35	8.4	8.45	8.5	8.55	8.6	8.65	8.7	8.75	8.8	8.85	8.9	8.95
15	6.15	6.3	6.45	6.6	6.75	6.9	7.05	7.2	7.35	7.5	7.65	7.8	7.95	8.1	8.25	8.3	8.35	8.4	8.45	8.5	8.55	8.6	8.65	8.7	8.75	8.8	8.85	8.9	8.95	9	9.05	9.1	9.15	9.2	9.25	9.3	9.35	9.4	9.45	9.5	9.55	9.6	9.65	9.7	9.75	9.8	9.85	9.9	9.95
16	7.15	7.3	7.45	7.6	7.75	7.9	8.05	8.2	8.35	8.5	8.65	8.8	8.95	9.1	9.25	9.3	9.35	9.4	9.45	9.5	9.55	9.6	9.65	9.7	9.75	9.8	9.85	9.9	9.95	10	10.05	10.1	10.15	10.2	10.25	10.3	10.35	10.4	10.45	10.5	10.55	10.6	10.65	10.7	10.75	10.8	10.85	10.9	10.95
17	8.15	8.3	8.45	8.6	8.75	8.9	9.05	9.2	9.35	9.5	9.65	9.8	9.95	10.1	10.25	10.3	10.35	10.4	10.45	10.5	10.55	10.6	10.65	10.7	10.75	10.8	10.85	10.9	10.95	11	11.05	11.1	11.15	11.2	11.25	11.3	11.35	11.4	11.45	11.5	11.55	11.6	11.65	11.7	11.75	11.8	11.85	11.9	11.95
Girls - 4-minute run	1	2	3	4	5	6	7	8	9	10	11	12	13	14	15	16	17	18	19	20	21	22	23	24	25	26	27	28	29	30	31	32	33	34	35	36	37	38	39	40	41	42	43	44	45	46	47	48	49
8	215	225	235	245	255	265	275	285	295	305	315	325	335	345	355	365	375	385	395	405	415	425	435	445	455	465	475	485	495	505	515	525	535	545	555	560	565	570	575	580	585	590	595	600	605	610	615	620	625
9	225	235	245	255	265	275	285	295	305	315	325	335	345	355	365	375	385	395	405	415	425	435	445	455	465	475	485	495	505	515	525	535	545	555	565	570	575	580	585	590	595	600	605	610	615	620	625	630	635
10	265	275	285	295	305	315	325	335	345	355	365	375	385	395	405	415	425	435	445	455	465	475	485	495	505	515	525	535	545	555	565	575	585	595	605	610	615	620	625	630	635	640	645	650	655	660	665	670	675
11	305	315	325	335	345	355	365	375	385	395	405	415	425	435	445	455	465	475	485	495	505	515	525	535	545	555	565	575	585	595	605	615	625	635	645	650	655	660	665	670	675	680	685	690	695	700	705	710	715
12	335	345	355	365	375	385	395	405	415	425	435	445	455	465	475	485	495	505	515	525	535	545	555	565	575	585	595	605	615	625	635	645	655	665	675	680	685	690	695	700	705	710	715	720	725	730	735	740	745
13	355	365	375	385	395	405	415	425	435	445	455	465	475	485	495	505	515	525	535	545	555	565	575	585	595	605	615	625	635	645	655	665	675	685	695	700	705	710	715	720	725	730	735	740	745	750	755	760	765
14	375	385	395	405	415	425	435	445	455	465	475	485	495	505	515	525	535	545	555	565	575	585	595	605	615	625	635	645	655	665	675	685	695	705	715	720	725	730	735	740	745	750	755	760	765	770	775	780	785
15	405	415	425	435	445	455	465	475	485	495	505	515	525	535	545	555	565	575	585	595	605	615	625	635	645	655	665	675	685	695	705	715	725	735	745	750	755	760	765	770	775	780	785	790	795	800	805	810	815
16	455	465	475	485	495	505	515	525	535	545	555	565	575	585	595	605	615	625	635	645	655	665	675	685	695	705	715	725	735	745	755	765	775	785	795	800	805	810	815	820	825	830	835	840	845	850	855	860	865
17	505	515	525	535	545	555	565	575	585	595	605	615	625	635	645	655	665	675	685	695	705	715	725	735	745	755	765	775	785	795	805	815	825	835	845	850	855	860	865	870	875	880	885	890	895	900	905	910	915
Boys - 4-minute run	1	2	3	4	5	6	7	8	9	10	11	12	13	14	15	16	17	18	19	20	21	22	23	24	25	26	27	28	29	30	31	32	33	34	35	36	37	38	39	40	41	42	43	44	45	46	47	48	49
8	225	235	245	255	265	275	285	295	305	315	325	335	345	355	365	375	385	395	405	415	425	435	445	455	465	475	485	495	505	515	525	535	545	555	565	570	575	580	585	590	595	600	605	610	615	620	625	630	635
9	255	265	275	285	295	305	315	325	335	345	355	365	375	385	395	405	415	425	435	445	455	465	475	485	495	505	515	525	535	545	555	565	575	585	595	600	605	610	615	620	625	630	635	640	645	650	655	660	665
10	295	305	315	325	335	345	355	365	375	385	395	405	415	425	435	445	455	465	475	485	495	505	515	525	535	545	555	565	575	585	595	605	615	625	635	640	645	650	655	660	665	670	675	680	685	690	695	700	705
11	325	335	345	355	365	375	385	395	405	415	425	435	445	455	465	475	485	495	505	515	525	535	545	555	565	575	585	595	605	615	625	635	645	655	665	670	675	680	685	690	695	700	705	710	715	720	725	730	735
12	355	365	375	385	395	405	415	425	435	445	455	465	475	485	495	505	515	525	535	545	555	565	575	585	595	605	615	625	635	645	655	665	675	685	695	700	705	710	715	720	725	730	735	740	745	750	755	760	765
13	385	395	405	415	425	435	445	455	465	475	485	495	505	515	525	535	545	555	565	575	585	595	605	615	625	635	645	655	665	675	685	695	705	715	725	730	735	740	745	750	755	760	765	770	775	780	785	790	795
14	425	435	445	455	465	475	485	495	505	515	525	535	545	555	565	575	585	595	605	615	625	635	645	655	665	675	685	695	705	715	725	735	745	755	765	770	775	780	785	790	795	800	805	810	815	820	825	830	835
15	455	465	475	485	495	505	515	525	535	545	555	565	575	585	595	605	615	625	635	645	655	665	675	685	695	705	715	725	735	745	755	765	775	785	795	800	805	810	815	820	825	830	835	840	845	850	855	860	865
16	505	515	525	535	545	555	565	575	585	595	605	615	625	635	645	655	665	675	685	695	705	715	725	735	745	755	765	775	785	795	805	815	825	835	845	850	855	860	865	870	875	880	885	890	895	900	905	910	915
17	555	565	575	585	595	605	615	625	635	645	655	665	675	685	695	705	715	725	735	745	755	765	775	785	795	805	815	825	835	845	855	865	875	885	895	900	905	910	915	920	925	930	935	940	945	950	955	960	965
[truncated: 51 more columns]
